# Supplementary material for: Analyzing Acceptor-like State Distribution of Solution-Processed Indium-Zinc-Oxide Semiconductor Depending on the In Concentration
Source: Nanomaterials (Basel). 2023 Jul 26;13(15):2165. doi: 10.3390/nano13152165 (PMC10421299; doi:10.3390/nano13152165)
Supplement: Supplementary file 1 [file nanomaterials-13-02165-s001.zip]

Archive with 1 entries (1 files):
- nanomaterials-2499502-supplementary.pdf
